# Supplementary material for: Platelet Microparticles Enriched in miR-223 Reduce ICAM-1-Dependent Vascular Inflammation in Septic Conditions
Source: Front Physiol. 2021 May 31;12:658524. doi: 10.3389/fphys.2021.658524 (PMC8201999; doi:10.3389/fphys.2021.658524)
Supplement: Supplementary Table 1 — The main demographical and laboratory parameters of both study groups. Septic patients (n = 13) were enrolled after admission to the intensive care unit (ICU) of the Department of Internal Medicine and sample collection was conducted prior to any sepsis-specific treatment. WBC count raised, while platelet count reduced in sepsis subjects vs. controls (P < 0.01). In addition, serum C-reactive protein (CRP) and procalcitonin (PCT) levels were highly elevated in septic individuals based on their cut-off values (<4.6 mg/L and <0.5 μg/L, respectively) indicating the development of severe inflammation. Sepsis was diagnosed based on the criteria of the American College of Chest Physicians/Society of Critical Care Medicine Consensus. Sequential Organ Failure Assessment (SOFA) score was determined by the clinicians. Age- and sex-matched control individuals (n = 13) were enrolled among volunteers or staff members from the Department of Laboratory Medicine. Results are expressed as mean ± SEM or median with interquartile range (IQR), as appropriate. Unpaired t-test or Mann–Whitney U-test, and chi-squared test was performed for comparisons. [file Table_1.XLSX]

## Sheet: Munka1
	Parameters	Septic patients (n=13)	Controls (n=13)	P-value
	Age (y)	57 (42-81)	54 (43-60)	n.s.
	Male/female (n)	10/3	8/5	n.s.
	WBC count (G/L)	14.5 ± 6.8	8.0 ± 1.9	P < 0.01
	PLT count (G/L)	176 (150-241)	297 (251-353)	P < 0.01
	Serum CRP (mg/L)	230.0 ± 109.7	1.44 ± 0.9	P < 0.001
	Serum PCT (µg/L)	17.0 ± 9.4	not relevant	-
	SOFA-score	12 (11-14)	not relevant	-
	Gram positive bacteria (n)	4	not relevant	-
	Gram negative bacteria (n)	7	not relevant	-
	Unknown infection (n)	2	not relevant	-
	Sepsis/septic shock (n)	5/8	not relevant	-
	Survivor/non-survivor (n)	3/10	not relevant	-
	Anti-platelet treatment (n)	10/13	9/13	n.s.
