# Supplementary material for: Platelet Microparticles Enriched in miR-223 Reduce ICAM-1-Dependent Vascular Inflammation in Septic Conditions
Source: Front Physiol. 2021 May 31;12:658524. doi: 10.3389/fphys.2021.658524 (PMC8201999; doi:10.3389/fphys.2021.658524)
Supplement: Supplementary Table 2 — Sequences of primers that were used in RT-qPCR analysis. In case of stem-loop reverse transcription primers, the miRNA specific sequences are highlighted in red. Universal ProbeLibrary probe #21 (5′—TGGCTCTG—3′) was used for miRNA measurements. [file Table_2.XLSX]

## Sheet: Suppl. Table.2
Mature miRNAs	Stem Loop Primers for reverse transcription	Forward Primers for RT-qPCR	Universal Reverse Primer for RT-qPCR
miR-223-3p	5' - GTTGGCTCTGGTGCAGGGTCCGAGGTATTCGCACCAGAGCCAAC TGGGGT - 3'	5' - GTGGGTTAATGCTAATCGTGAT - 3'	5' - GTGCAGGGTCCGAGGT - 3'
RNU-43	5' - GTTGGCTCTGGTGCAGGGTCCGAGGTATTCGCACCAGAGCCAAC AATCAG - 3'	5' - GTGAACTTATTGACGGGCG - 3'	5' - GTGCAGGGTCCGAGGT - 3'
Pre-miRNAs	Forward primers for RT-qPCR	Reverse primers for RT-qPCR	Amplicon lenght
pre-miR-223-3p	5' - CGCTCCGTGTATTTGACAAG - 3'	5' - CGCACTTGGGGTATTTGACA - 3'	75 nt
Messenger RNAs	Forward primers for RT-qPCR	Reverse primers for RT-qPCR	Amplicon lenght
ICAM1	5’ - CCTTCCTCACCGTGTACTGG - 3’	5’ - AGCGTAGGGTAAGGTTCTTGC - 3’	90 nt
DICER1	5' - TGTTCCAGGAAGACCAGGTT - 3'	5' - ACTATCCCTCAAACACTCTGGAA - 3'	76 nt
RPLP0 (36B4)	5' - ATGCAGCAGATCCGCATGT- 3'	5' - TCATGGTGTTCTTGCCCATCA - 3'	64 nt
